# Supplementary material for: Coagulation measures after cardiac arrest (CMACA)
Source: PLoS One. 2023 Jan 6;18(1):e0279653. doi: 10.1371/journal.pone.0279653 (PMC9821485; doi:10.1371/journal.pone.0279653)
Supplement: S1 Dataset — (XLSX) [file pone.0279653.s001.xlsx]

## Sheet: Sheet1
																				1st sample							2nd sample													Outcome
	M=1 F=2		hh:mm	hh:mm	hh:mm			cardiac=1 asphyxia=2 DI=3 Drowning=4 Bleeding=5 Other=6		public=1 private residence=2 health care facility=3 ED=4 unknown-5	yes=1 no=2	yes=1 no=2	yes=1 no=2	yes=1 no=2	VT=1 VF=2 PEA=3 Asystole=4 other=5 unknown=6		yes=1 no=2	mg	Warfarin, Hemophilia yes=1 no=2	°C	(mmol/L)						hr	°C	(mmol/L)						yes=1 no=2	yes=1 no=2	Heparin PCI=1 PTE=2 ACS=3 CRRT=4 other=5	yes=1 no=2	Nafamostat PCI=1 PTE=2 ACS=3 CRRT=4 other=5	yes=1 no=2		yes=1 no=2
No.	Sex	Age	Arrest time (or 119 call)	ED arrival time	ROSC time	Total anoxic time		Cause	Cardiac cause 1=yes 2=no	Location	Witness	Bystander CPR	AED use	AED shock	Initial rhythm	Shockalbe 1=yes 2=no	Defibrillation (AED 포함)	Total Epi dose	Previous coagulation	BT	Lactate	PT	PTT	INR	D-dimer	Fibrinogen	Sample time	BT	Lactate	PT	PTT	INR	D-dimer	Fibrinogen	Tranexaminic acid use	Heparin drip	Cause	Nafamostat	Cause	Survival d/c	motarlity 0=no 1=yes	30day survival	CPC at d/c	CPC_poor	mRS
1	1	60	18:12:00	18:51:00	18:51:00	00:39:00	39	1	1	2	2	2	1	2	3	2	2	0	2	35.5	.	14.2	40.3	1.3	10.75		23	33	.	12.5	28.3	1.14	5.06	336	2	2	.	2	.	1	0	1	4	1	5
2	1	57	20:23:00	20:46:00	20:54:00	00:31:00	31	6	2	1	1	2	1	2	4	2	2	2	2	36.1	19		.		1		24.4	36.1	1.6	14	34	1.28	21.38	438	2	2	.	2	.	2	1	2	5	1	6
3	1	68	23:35:00	23:52:00	23:58:00	00:23:00	23	6	2	2	1	1	1	2	3	2	2	2	2	34.5	7.5	13.3	31	1.21	5.82	267	24.2	33	0.9	13.3	29.5	1.21	3.12	316	2	2	.	1	5(HD)	1	0	2	4	1	5
4	1	57	22:49:00	23:10:00	23:10:00	00:21:00	21	1	1	1	2	1	1	1	2	1	1	0	2	35.1	11.3	13.4	25.5	1.22	11.75	217	23.8	34.7	1.7	13.3	26.2	1.13	2.96	292	2	2	.	2	.	1	0	1	4	1	5
5	1	32	08:40:00	09:08:00	08:45:00	00:05:00	5	2	2	2	2	1	2	2	6	2	2	0	2	36.9	.	10.8	23.8	0.98	0.52	180	24.1	33.1	0.8	11.1	29.4	1.01	0.46	313	2	2	.	2	.	1	0	1	1	0	1
6	1	45	20:25:00	20:53:00	20:58:00	00:33:00	33	6	2	1	1	1	1	2	4	2	2		2	36.9	1.9	10.8	23.1	0.98	8.37	168	23.9	33.1	3	11.3	25.7	1.03	1.55	281	2	2	.	2	.	1	0	1	4	1	5
7	1	26	01:26:00	02:07:00	01:41:00	00:15:00	15	1	1	1	1	1	1	1	2	1	1	0	2	34.5	6.9	12.4	26.8	1.13	18.61	206	24.5	33.1	0.7	14	32.5	1.28	2.38	234	2	2	.	2	.	1	0	1	1	0	1
8	1	67	16:00:00	16:27:00	16:46:00	00:46:00	46	1	1	1	2	1	1	1	2	1	1	4	2	0	10	14.4	35.6	1.32	4.53	190	24	33.1	.	14.2	36.2	1.3	4.06	310	2	1	3,4,5(ECMO)	2	.	1	0	1	4	1	5
9	1	48	20:40:00	20:59:00	20:56:00	00:16:00	16	1	1	1	1	1	1	1	2	1	1	0	2	35.5	13.2	12.3	25.6	1.12	0.54	224	23.9	32.9	2.1	12.1	27.1	1.1	0.7	267	2	2	.	2	.	1	0	1	1	0	1
10	1	56	14:30:00	15:01:00	14:48:00	00:18:00	18	1	1	1	1	1	1	2	3	2	2	0	1	35.4	5	18	33	1.62	9.42	385	23.6	33	.	20.9	50.8	1.89	1.49	490	2	1	3	1	4	2	1	2	5	1	6
11	1	52	23:04:00	23:30:00	23:37:00	00:33:00	33	1	1	1	1	1	1	2	3	2	2	3	2	.	8.2	13.4	38.8	1.18	35.2	215	24.6	34.6	.	12.5	25.5	1.1	35.2	418	2	1	4	2	.	2	1	2	5	1	6
12	1	54	10:22:00	10:41:00	10:35:00	00:13:00	13	1	1	2	1	1	2	2	2	1	1	0	2	35	2.5	11.4	24.5	1.01	3.21	270	17	33	.	11.7	25.6	1.03	0.84	500	2	1	3	2	.	1	0	1	1	0	1
13	1	59	14:30:00	14:41:00	14:46:00	00:16:00	16	6	2	1	1	1	2	2	4	2	2	3	2	.	4.6	15.7	29.3	1.41	16.54	452	25.3	33.3	1	17.2	34.4	1.54	13.49	398	1	1	4	2	.	2	1	2	5	1	6
14	1	76	13:19:00	13:42:00	13:44:00	00:25:00	25	2	2	2	2	1	1	2	4	2	2	1	2	35.3	9.7	13.8	34	1.22	18.32	231	24.3	33.1	2.2	13.6	27.1	1.21	14.66	231	2	2	.	2	.	2	1	2	5	1	6
16	2	72	21:02:00	21:03:00	21:10:00	00:08:00	8	6	2	1	1	1	1	2	4	2	2	2	2	34.8	6.6	10.8	20.8	0.94	1.08	313	24.2	33	0.4	12	27.6	1.06	1.16	333	2	2	.	2	.	1	0	1	2	0	3
18	1	56	21:04:00	21:28:00	21:13:00	00:09:00	9	1	1	1	1	1	1	1	2	1	1	0	2	35	8	11.2	22.2	0.98	0.83	234	24.5	33	0.9	10.4	26.1	0.91	0.33	333	2	2	.	2	.	1	0	1	1	0	1
19	1	88	21:43:00	22:07:00	22:15:00	00:32:00	32	2	2	2	1	1	1	2	4	2	2	3	2	35.3	10.2	14.9	46.6	1.32	20.81	234	24	33	8.2	13.9	33.9	1.23	8.01	249	2	2	.	2	.	2	1	2	5	1	6
20	1	51	00:09:00	00:31:00	00:34:00	00:25:00	25	1	1	2	1	1	1	1	2	1	1		2	.	1.1	12.1	24.7	1.06	3.45	465	23	34.7	1	13.2	28.5	1.17	1.94	440	2	2	.	2	.	1	0	1	1	0	1
21	1	44	08:40:00	09:02:00	08:41:00	00:01:00	1	2	2	2	2	1	2	2	6	2	2	0	2	36	9.6	12.8	25.5	1.14	1.1	192	24.5	33	0.8	12	30.8	1.07	0.36	296	2	2	.	2	.	1	0	1	1	0	1
22	1	52	06:30:00	06:58:00	06:51:00	00:21:00	21	1	1	1	2	2	1	1	2	1	1	0	2	36	14.5	13.2	24.2	1.17	1.66	265	24.3	32.9	2.5	13.4	31	1.2	0.61	319	2	1	3	2	.	1	0	1	4	1	5
23	2	26	21:35:00	22:04:00	22:08:00	00:33:00	33	2	2	2	2	1	1	2	3	2	2	1	2	35	13.6	14.4	31.9	1.28	35.2	170	24.5	32.8	.	13.6	27.9	1.21	4.42	296	2	2	.	2	.	2	1	2	5	1	6
24	1	42	18:57:00	19:24:00	19:58:00	01:01:00	67	1	1	1	1	2	1	1	4	2	1	4	2	.	.	15.5	81.1	1.38	35.2	199	25	33.1	3	16.7	63.7	1.49	4.92	172	2	1	5(ECMO)	2	.	2	1	2	5	1	6
25	1	57	10:15:00	10:34:00	11:20:00	01:05:00	65	1	1	1	2	2	1	2	3	2	1	13	2	.	6.5	15.2	106.9	1.35	32.84	274	27	37.4	6.4	14.4	30.6	1.28	6.3	257	1	1	3,5(ECMO)	1	4	1	0	1	1	0	1
26	2	64	08:47:00	09:15:00	09:11:00	00:24:00	24	1	1	1	2	1	2	2	3	2	2	0	1	36	.	12.3	22.9	1.08	21.67	234	24.2	33.3	2.7	13.7	28.4	1.21	3.36	394	2	1	5(ECMO)	2	.	2	1	2	5	1	6
27	2	75	03:19:00	03:46:00	03:31:00	00:12:00	12	1	1	2	1	1	1	1	2	1	1	0	2	37	5.8	12.3	28.4	1.07	35.2	253	24.5	32.9	1.3	13.5	34.8	1.18	8.1	274	2	1	5(Popliteal A.stenosis)	2	.	0	0	1	4	1	5
28	2	55	11:03:00	10:58:00	11:07:00	00:04:00	4	1	1	1	1	2	2	2	3	2	2(0)	1	2	35.8				1.07	1.24	232	04:45:00	33.1	0.6		31.2	1.19	1.26	204	2	2		2		1	0	1	2	0	3
29	1	66	12:30:00	12:30:00	12:55:00	00:25:00	25	1	1	1	1	2	2	2	3	2	2(0)	0.5	2	34.1	15	32.6		2.15	6.7	258	04:44:00	36	2.4	43.2	33.1	1.67	19.03		1	2		2		2	1	2	5	1	6
30	1	58	07:25:00	07:44:00	07:56:00	00:31:00	31	1	1	2	1	2	1	1	2	1	1(13)	6	2		8.5			1.32	14.36	237	04:16:00	32.7	4.2		28.8	1.26	7.21		2	1	5(ECMO)	2		2	1	2	5	1	6
31	1	71	14:51:00	15:07:00	15:17:00	00:26:00	26	1	1	2	2	2	2	2	4	2	2(0)	6	2	35.8	9.3		14.5	1.23	8.07	254	04:53:00	37.5	2		14.6	1.25	35.2		2	1	1	2		2	1	2	5	1	6
32	1	76	16:24:00	17:24:00	16:45:00	00:21:00	21	1	1	3	2	1	1	0	1	1	2(0)	0	2	36	4		12.8	1.09	19.36	302	04:50:00	35.7	1.3		12.3	1.05	11.45		2	1	4	2		1	0	1	2	0	3
34	1	66	11:10:00	11:21:00	11:31:00	00:21:00	21	1	1	1	1	1	2	2	2	1	1(3)	2	2	36.1	3.1		13.5	1.15	4.13	308	04:38:00	33	0.8		15.1	1.29	0.64		2	1	4	2		1	0	1	2	0	3
36	1	81	13:02:00	13:38:00	13:48:00	00:46:00	46	1	1	1	2	2	2	2	2	1	1(2)	4	2	35	11.7	36.1	22.7	1.97	7.06	172	04:32:00	33	7.2	36.8	22.3	1.93	8.99		2	2		2		2	1	2	5	1	6
37	1	78	17:02:00	17:28:00	17:39:00	00:37:00	37	1	1	1	1	1	2	2	4	2	2(0)	6	2	36.8	11.6		14.1	1.2	19.57	235	04:21:00	32.5	8.5		19.2	1.66	35.2		2	2		2		2	1	2	5	1	6
38	2	80	12:05:00	12:38:00	12:46:00	00:41:00	41	1	1	2	1	1	1	2	4	2	2(0)	3	1	37.3	7.1		14.6	1.25	32.88	406	04:28:00	33.4	3.9		15	1.29	35.2		2	2		2		1	0	2	5	1	6
39	2	60	08:21:00	08:49:00	08:36:00	00:15:00	15	1	1	2	1	2	2	1	2	1	1(1)	0	2	35.6	6.7		12.7	1.09	35.2	297	04:28:00	33.6	1.4		12.8	1.09	6.55		2	2		2		1	0	1	1	0	0
41	1	54	14:55:00	15:05:00	15:16:00	00:21:00	21	6	2	1	2	1	2	2	3	2	2(0)	3	2	37	4		14.3	1.23	1.81	757	14:53:00	33	1		14.2	1.21	1.83	606	2	1	4	2		2	1	1	5	1	6
42	1	90	18:54:00	19:16:00	19:02:00	00:08:00	8	6	2	2	2	2	1	1	2	1	2(0)	0	2	36	1.7		12.3	1.05	35.2		04:13:00	33	1.5		13.5	1.15	35.2		2	1	5	2		1	0	1	4	1	5
43	1	69	20:50:00	20:55:00	21:09:00	00:19:00	19	1	1	2	1	1	1	2	3	2	2(0)	2	2	36	7.9		14.7	1.25	1.78	416	21:20:00	34.6	1.4		15.6	1.34	1.4	379	2	2		2		1	0	1	4	1	5
44	1	72	13:29:00	14:03:00	13:52:00	00:23:00	23	1	1	1	1	2	2	2	2	1	2(0)	0	2	36.9	9.2		14	1.2	22.99	223	13:54:00	33.1	4.1		16.1	1.38	2.22		2	1	5	2		1	0	1	2	0	3
45	1	67	10:28:00	10:30:00	10:50:00	00:22:00	22	1	1	1	2	2	2	2	2	1	1(9)	6	2	34.3	12		11.6	0.98	5.98	276	04:46:00	33.8	1.5		14.2	1.22	2.93		2	1	5	2		1	0	1	1	0	2
46	1	83	14:59:00	15:14:00	15:40:00	00:41:00	41	1	1	1	1	2	2	2	4	2	2(0)	2	2	35.2	8.8		32.5	1.34	5.29	109	16:33:00	32.9	1.7		31	1.14	2.53		2	1	4	2		1	0	1	4	1	5
48	1	29	09:38:00	10:14:00	10:50:00	01:12:00	72	1	1	1	2	1	1	1	4	2	1(5)	10	2		13.3		17	1.44	27.5	170	05:41:00	33.3	4		17.1	1.45	18.1		2	1	5	2		2	1	2	5	1	6
49	1	65	08:44:00	09:05:00	08:56:00	00:12:00	12	1	1	1	1	1	1	1	2	1	1(4)	0	2		3.9		12.2	1.02	1.89	243	04:38:00	34	1.6		13.3	1.09	0.69		2	1	5	2		1	0	1	1	0	1
50	1	78	01:08:00	01:08:00	01:10:00	00:02:00	2	1	1	1	1	2	2	2	3	2	2(0)	2	2	37.5	2.8		13.1	1.08	9.51	261	04:56:00	33.3	1.9		15.3	1.27	1.69		2	2		2		1	0	1	2	0	2
51	1	80	08:25:00	08:49:00	08:55:00	00:30:00	30	1	1	2	2	1	2	2	4	2	2(0)	2	2	35.3	14.8		12.8	1.05	35.2	205	05:12:00	36.1	11.6		16.5	1.4	1.65		1	2		2		2	1	2	5	1	6
52	1	65	16:53:00	17:18:00	17:09:00	00:16:00	16	1	1	5	1	1	2	2	2	1	1(9)	14	2	34.5	15		14.8	1.25	32.33	257	19:51:00	34.1	6.1		15.6	1.32	7.16		2	1	4	2		2	1	2	5	1	6
57	1	53	18:25:00	18:51:00	19:01:00	00:36:00	36	1	1	2	1	2	2	2	3	2	2(0)	5	2		15		37.1	1.58	23.51	602	16:33:00	33.6	2.9		46.7	1.78	31.57		2	1	4	2		2	1	2	5	1	6
61	1	56	17:45:00	18:02:00	18:05:00	00:20:00	20	6	2	2	2	1	2	2	4	2	2(0)	0	2	36	77		31	1.16	6.01	173.4	03:45:00	33	1.9		33.5	1.07	3.74	197	2	1	5	2		2	1	2	5	1	6
62	2	57	20:36:00	20:44:00	20:46:00	00:10:00	10	6	2	5	1	1	2	2	3	2	2(0)	0	2	36.9	8.7		24.5	0.93	2.82	302	21:17:00	33	1.1		28.3	1.01	0.77	269	2	1	5	2		1	0	1	3	1	4
64	1	69	19:46:00	20:16:00	20:18:00	00:32:00	32	6	2	1	1	1	1	3	2	1	1(4)	1	2		4.3		30.1	1.25	15.62	195	20:31:00		1.3		29.6	1.16	7.42		2	1	1	2		1	0	1	2	0	2
65	2	33	09:17:00	09:28:00	10:39:00	01:22:00	82	2	2	2	1	1	2	2	4	2	2(0)	1	2	36.9	15		85.7	1.67	35.2	167	12:12:00	33	8		36.8	1.65	35.2	125	1	2		2		2	1	2	5	1	6
66	2	25	21:20:00	21:42:00	21:55:00	00:35:00	35	2	2	2	2	1	2	2	3	2	1(1)	2	2	33	15		50.4	1.56	11.98		23:23:00	33	5.3		29	1.41	35.2		2	1	4	2		2	1	2	5	1	6
68	1	58	09:35:00	09:40:00	10:28:00	00:53:00	53	1	1	3	1	1	2	2	4	2	1(6)	2	2	37.5	10.6		26.5	1.04	17.86	285	04:15:00	33	1.8		30.2	1	5.03		2	2		2		1	0	2	4	1	5
69	1	80	07:45:00	07:48:00	07:58:00	00:13:00	13	1	1	1	1	1	1	1	2	1	1(2)	2	2	36.3	0.9		31.3	1.09	4.23		04:31:00	32.9	36.8		31.8	1.07	2.06		2	2		2		1	0	1	3	1	4
70	2	56	00:00:00	08:04:00	08:11:00	08:11:00		1	1	2	1	1	2	2	3	2	2(0)	0	2	36	2		28.4	1.07	4.86	226	10:09:00	33.1	0.7		34.6	1.15	2.48		2	2		2		1	0	1	2	0	3
71	1	42	12:00:00	12:08:00	12:35:00	00:35:00	35	1	1	1	1	2	2	2	4	2	2	9	2	36.5	8.26	20.5	27.1	1.82	2.84	121.1	24	32.5	1.17	10.8	25.6	0.95	3.72	347.8		1	1	2		1	0	1	3	1	5
72	2	39	06:10:00	06:30:00	06:51:00	00:41:00	41	6	2	2	2	2	2	2	4	2	2	2	2	36.2	3.62	14.4	33.3	1.28	26.42	420.7	23	35	0.69	17.4	33.9	1.55	12.87	443.5				2		2	1	1	5	1	6
73	1	44	04:15:00	04:55:00	04:32:00	00:17:00	17	1	1	2	1	1	1	1	2	1	1	0	2	36.5	3.93	11.1	22.2	0.94	8.71	207	24	33	2.5	12.7	32.7	1.08	1.54	431.8				2		1	0	1	1	0	1
74	1	38	12:21:00	12:43:00	12:46:00	00:25:00	25	1	1	1	2	1	1	1	2	1	1	1	2	36.8	5.11	13.6	25.1	1.16	1.38	326.3	24	33	0.46	13	28.4	1.21	0.9	333.2				2		1	0	1	1	0	1
75	2	41	09:45:00	10:15:00	10:18:00	00:33:00	33	6	2	1	2	2	2	2	3	2	0	1	2	36	3.74	21.4	61.3	1.87	80	112.9	23	33	0.71	18.3	39.3	1.59	80	224.9				1	2	1	0	1	4	1	5
76	2	76	08:24:00	08:56:00	09:06:00	00:42:00	42	6	2	1	1	2	1	2	4	2	2	3	2	36	10.434	27.2	106.1	2.52	19.27	115.6	24	33.3	11.14	25.8	101.7	2.36	8.66	179.3				2		2	1	2	5	1	6
77	1	46	18:15:00	18:47:00	18:41:00	00:26:00	26	1	1	1	2	2	1	1	6	2	1	0	2	35.4	7.63	12	25.8	1.08	18.95	266.1	24	33	1.15	10.9	27.6	0.99	8.72	342.9				2		1	0	1	4	1	5
78	1	76	11:40:00	12:21:00	12:26:00	00:46:00	46	6	2	2	1	2	1	2	3	2	2	2	2	34.6	15.07		49.8	5	16.49	218.5	24	33	11.8		90.9	5	11.67	266.1				2		2	1	2	5	1	6
79	1	45	08:55:00	09:05:00	09:31:00	00:36:00	36	1	1	5	2	1	2	2	2	1	1	11	2	36.9	12.85	11.6	21.9	1.03	2.3	145.9	24	33.2	5.52	11.9	26.5	1.17	1.46	570.3				2		2	1	2	5	1	6
81	1	49	06:09:00	06:38:00	06:43:00	00:34:00	34	1	1	2	1	1	1	1	4	2	1	3	2	36	5.47	22.6	48	2.03	4.37	252.1	24	33	1.96	16.2	33.7	1.44	3.59	288.7				2		1	0	1	4	1	5
82	1	30	04:54:00	05:20:00	05:04:00	00:10:00	10	6	2	5	2	2	1	1	6	2	1	1	2	34.1	6.28	12.3	25.9	1.09	9	176.9	24	33	3.04	11.7	27.4	1.04	2.3	275.2				2		1	0	1	1	0	0
83	1	57	21:45:00	22:08:00	22:28:00	00:43:00	43	6	2	2	1	2	1	2	4	2	1	2	2	35.7	9.8	12	21.4	1.05	5.72	134.6	24	32.8	2.23	13.1	28.1	1.15	1.77	308				2		2	1	2	5	1	6
84	1	81	13:55:00	14:33:00	14:35:00	00:40:00	40	1	1	1	1	2	1	2	4	2	2	6	2	36.3	17.84	20	67.2	1.79	59.24	185.2	24	33.1	8.64	39.9	66.6	3.76	80	60				2		2	1	2	5	1	6
85	1	59	08:53:00	09:31:00	09:49:00	00:56:00	56	6	2	1	2	1	1	2	4	2	2	5	2	36	11.28	14.3	34.7	1.28	17.36	197.3	24	33.1	5.08	15.3	29.9	1.35	10.44	215				2		2	1	2	5	1	6
86	1	71	08:35:00	08:42:00	10:11:00	01:36:00	96	1	1	1	1	1	1	2	6	2	2	2	2	35.5	9.07	14.6	31.9	1.3	22.91	467.7	24	33	6.78	18.7	60.9	1.7	3.65	552.8				2		1	0	1	1	0	0
88	1	49	13:46:00	14:20:00	13:57:00	00:11:00	11	1	1	1	2	1	1	1	6	2	1	0	2	36.1	6.94	12.5	24.9	1.11	14.21	172.1	24	32.9	6.63	13	31.9	1.14	1.03	271.5				2		1	0	2	4	1	5
89	1	33	00:48:00	01:25:00	01:35:00	00:47:00	47	1	1	2	1	2	1	2	3	2	2	4	2	36	12.09	19.9	57	1.78	80	176.9	24	32.8	3.3	14.3		1.37	15.73	603.3				2		1	0	2	4	1	5
90	2	55	14:30:00	15:06:00	15:05:00	00:35:00	35	1	1	2	2	1	1	2	6	2	2	0	2	36.3	5.05	12.7	27.4	1.11	20.16	465.6	24	33	1.08	14.6	26.6	1.31	6.48	407.8				2		1	0	1	3	1	4
91	2	82	12:05:00	12:52:00	13:11:00	01:06:00	66	6	2	2	1	2	1	2	4	2	2	4	2	35	14.35		35.3	5	33.08	181.8	24	33.5	7.81		119.3	5	80	60				2		2	1	2	5	1	6
92	2	67	06:40:00	07:05:00	07:11:00	00:31:00	31	1	1	1	1	2	1	1	4	2	1	2	2	34.9	4.45	14.6	28	1.31	4.14	227.6	24	32.6	2.91	15.8	29	1.4	5.07	360.6				2		1	0	1	4	1	5
93	1	56	00:40:00	01:52:00	01:10:00	00:30:00	30	1	1	1	1	1	1	1	6	2	1	0	2	34.7	2.21	13	28	1.14	3.21	256	24	36.3	0.97	12.7	31.5	1.11	0.53	403.2				2		1	0	1	1	0	0
94	1	82	12:53:00	13:19:00	13:30:00	00:37:00	37	1	1	2	1	1	1	2	4	2	2	4	2	35	8.11	14.9	31.3	1.34	42.79	227.6	25	33	7.44	15.6	61.5	1.38	13.33	382.2				2		1	0	2	4	1	5
95	2	49	00:00:00	00:32:00	01:16:00	01:16:00	76	6	2	2	2	1	1	2	4	2	2	1	2	36	7.89	15.7	26.8	1.39	8.79	154.6	24	35.2	1.02	14.3	30.5	1.28	9.39	296.3				2		2	1	2	5	1	5
96	2	38	01:27:00	02:06:00	02:38:00	01:11:00	71	6	2	2	2	1	1	2	4	2	2	11	2	36.5	13.65	15.9	28.1	1.41	3.95	275.1	24	34.2	10.63	21.4	31.9	1.96	28.81	346.7				2		2	1	2	5	1	6
97	1	77	01:52:00	02:01:00	02:07:00	00:15:00	15	6	2	2	1	1	1	2	4	2	2	2	2	36.3	8.48	16	32.9	1.36	4.57	684.9	24	33	1.63	16.2	35.6	1.47	1.68	700				2		2	1	2	5	1	6
98	1	57	12:15:00	12:44:00	12:30:00	00:15:00	15	1	1	1	1	2	1	1	1	1	1	2	2	36.1	9.3	11.4	28.9	1.05	2.83	205	27	32.8	1.8	13.9	93.9	1.2	0.96	393.1	0	1	1	2		1	0	1	1	0	1
99	1	62	15:30:00	16:07:00	15:55:00	00:25:00	25	6	2	2	2	1	1	2	4	2	2	5	2	34.5	10.1	15.6	37.4	1.35	34.67	188.5	22	33	3.3	13.4	29.5	1.16	3.11	326.3	0	2		2		1	0	1	4	1	5
100	1	79	18:49:00	19:30:00	19:33:00	00:44:00	44	1	1	2	1	1	1	2	3	2	2	1	2	36	7.2	15.4	33.5	1.34	35.2	196.1	24	32.9	9.6	19.4	32.7	1.78	8.05	112	0	2		2		1	0	1	3	1	3
101	1	59	00:57:00	01:10:00	01:13:00	00:16:00	16	2	2	1	1	1	1	2	3	2	2	1	2	36	5.6	13.1	25.6	1.2	35.2	158.4	24	33	1.5	14.8	31.4	1.28	8.32	168.5	0	2		2		1	0	1	3	1	4
102	1	93	10:30:00	10:50:00	10:53:00	00:23:00	23	1	1	1	1	2	1	2	3	2	2	1	2	36.6	10.2	13.2	25.9	1.14	1.9	174.7	25	33	3.1	12.8	26.5	1.11	2.83	201.6	0	2		2		1	0	2	4	1	5
103	1	71	22:52:00	23:08:00	23:12:00	00:20:00	20	1	1	1	1	1	1	2	3	2	1	1	2	35.2	8.6	13.7	31.4	1.18	17.14	267.6	24	33	1.6	13.5	34.3	1.17	4.96	326.3	0	2		2		2	1	2	5	1	6
104	1	67	10:45:00	11:29:00	11:37:00	00:52:00	52	1	1	1	2	1	1	2	6	2	2	8	2	36	12.6	17.4	43.2	1.61	9.73	183.1	24	33	16.2	26.2	87.4	2.3	15.58	145.8	0	2		1	4	2	1	2	5	1	6
105	1	76	20:18:00	20:51:00	20:32:00	00:14:00	14	1	1	2	2	1	1	2	4	2	2	4	2	36	5.5	11.1	23.1	0.96	3.33	564.6	24	33	4.4	13.5	48.7	1.17	1.07	537.9	0	2		2		1	0	1	3	1	4
106	1	64	11:45:00	12:20:00	12:13:00	00:28:00	28	6	2	2	2	1	1	2	4	2	2	8	2	36	12.1	13.6	47.1	1.22	35.2	248.5	23	35	3.6	13	30.7	1.16	35.2	150.9	0	2		2		2	1	2	5	1	6
107	1	47	14:00:00	14:06:00	15:02:00	01:02:00	62	1	1	1	1	1	2	2	1	1	1	18	2	34.6	15	14	45.8	1.22	17.47	319.4	25	32.6	22.1	28.5	180	2.57	22.09	103	0	1	5(ECMO)	2		2	1	2	5	1	6
108	1	83	09:28:00	09:52:00	09:57:00	00:29:00	29	1	1	2	2	2	1	2	4	2	2	2	2	36.2	5	12.3	26.5	1.06	35.2	279.2	24	33	2.8	14	32.8	1.22	3.15	224.9	0	2		2		1	0	2	4	1	5
109	1	58	22:00:00	22:43:00	22:53:00	00:53:00	53	1	1	2	1	1	1	2	4	2	2	10	2	36.4	6.6	13.6	36.4	1.22	35.2	366.2	24	33	1.5	15.8	40.9	1.38	16.38	431.6	0	2		2		2	1	2	5	1	6
110	1	63	22:57:00	23:44:00	23:45:00	00:48:00	48	6	2	2	1	1	1	2	4	2	2	11	2	35.6	10.5	16.3	31.1	1.43	33.31	162.4	25	33	6.6	16.4	35.7	1.44	6.25	224.9	0	2		2		1	0	1	4	1	5
111	1	56	06:15:00	06:53:00	06:30:00	00:15:00	15	1	1	2	1	2	1	1	2	1	1	2	2	36	7.1	11.7	25.5	1.01	1.26	234.7	24	33	1.2	11.2	28.5	0.96	0.39	351	0	2		2		1	0	1	1	0	0
112	2	75	19:30:00	19:37:00	19:42:00	00:12:00	12	6	2	2	1	1	1	2	4	2	2	2	2	36.2	9.9	10.6	25.6	0.91	35.2	479.7	24	33	1.3	12.5	36	1.08	2.82	432.3	0	2		1	4	1	0	2	4	1	5
113	2	39	21:18:00	21:49:00	21:27:00	00:09:00	9	2	2	2	2	2	1	2	4	2	2	0	2	36.8	16.2	14.3	32.2	1.25	3.44	176.9	24	33	0.7	12.6	30	1.09	1.02	223.7	0	2		2		1	0	1	4	1	5
114	2	80	12:17:00	12:35:00	12:40:00	00:23:00	23	1	1	1	2	1	1	2	4	2	2	2	2	36	7.6	15.6	39.9	1.23	1.95	388	26	33	3.6	13.1	29.3	1.16	2.51	376.5	0	2		2		1	0	1	4	1	5
115	1	45	01:27:00	02:16:00	01:55:00	00:28:00	28	1	1	2	1	1	1	1	2	1	1	6	2	36.3	4	10.5	22.8	0.88	1.12	195.6	24	33	3.5	11.2	26.4	0.95	0.87	240	0	2		2		1	0	1	1	0	1
116	1	52	04:02:00	04:40:00	04:30:00	00:28:00	28	6	2	2	1	1	1	2	4	2	2	7	2	36.1	9.7	11.1	23.5	0.94	8.22	321.2	24	33	1.4	11.3	25.9	0.96	3.25	376.5	0	2		2		2	1	2	5	1	6
117	1	47	04:00:00	04:34:00	05:00:00	01:00:00	60	6	2	1	1	1	1	2	4	2	2	15	2	36	8.8	14.1	29.6	1.21	11.01	233.5	27	33	2.1	17.5	37	1.5	4.24	346.8	0	2		1	4	1	0	1	4	1	5
118	1	#REF!	#REF!	12:44	12:48	#REF!	35	2	2	2	1	2	1	2	4	2	2	1	2	35	11.9	11.2	31	1.03	0.509	197	2018-10-07 13:00:00	35	4.9	10	26.7	0.92	0.281	334	2	2		2		2	1	2	5	1	6
119	1	#REF!	#REF!	22:08	22:13	#REF!	34	2	2	2	2	1	1	2	4	2	2	2	2	35.4	14.1	11.5	62.2	1.05	2.941	178	2018-10-17 22:25:00	35.2	3.3	11.6	31.2	1.06	2.569	462	2	2		2		2	1	2	5	1	6
120	1	#REF!	#REF!	09:11	09:17	#REF!	22	6	2	3	1	1	2	2	6	2	1	2	2	38.2	10.9	10.4	35.1	0.95	2.208	259	2018-10-28 10:00:00	35	2.3	10.2	31	0.94	0.401	383	2	2		2		1	0	1	3	1	4
121	1	#REF!	#REF!	07:54	08:16	#REF!	51	2	2	2	2	2	1	2	4	2	2	6	2	34.7	11.4	12	40.5	1.1	30.785	316	2018-11-28 08:20:00	35	3.3	12.8	34.2	1.17	2.971	416	2	2		2		1	0	1	4	1	5
122	2	#REF!	#REF!	09:10	09:14	#REF!	34	4	2	1	2	2	1	2	4	2	2	1	2	34	7.7	11.7	35.6	1.07	6.647	324	2018-11-30 09:14:00	35	2.3	12.6	27.6	1.15	2.158	413	2	2		2		2	1	2	5	1	6
123	1	#REF!	#REF!	04:42	04:43	#REF!	34	2	2	2	2	2	1	2	4	2	2	0	2	34.1	14.4	11.2	29.2	1.03	3.025	195	2019-01-09 04:52:00	35.2	2.6	9.7	21.9	0.89	0.374	246	2	2		2		2	1	2	5	1	6
124	1	#REF!	#REF!	17:33	17:54	#REF!	39	2	2	2	2	2	1	2	4	2	2	8	2	34.2	15	12.5	57.7	1.15	18.406	136	2019-01-10 18:47:00	33.8	6.7	35	48.6	3.17	51.498	103	2	2		2		2	1	2	5	1	6
125	1	#REF!	#REF!	22:13	21:49	#REF!	9	1	1	2	1	1	1	1	1	1	1	0	2	36	11.8	11.6	34.1	1.06	0.428	232	2019-01-15 21:59:00	35	2.1	11.8	39.5	1.08	0.255	319	2	2		2		2	1	2	5	1	6
126	2	#REF!	#REF!	16:34	16:42	#REF!	30	6	2	1	2	2	1	2	4	2	2	2	2	36.2	10.2	11.4	37.5	1.05	18.025	362	2019-03-01 17:35:00	35.1	1.3	12.1	24.9	1.11	3.132	443	2	2		2		2	1	2	5	1	6
127	1	#REF!	#REF!	04:04	04:00	#REF!	20	1	1	2	1	1	1	1	1	1	1	0	2	35.3	10.1	10.2	36.4	0.94	3.383	465	2019-03-11 04:32:00	35	1.1	10.6	33.6	0.97	0.194	633	2	2		2		1	0	1	1	0	0
128	1	#REF!	#REF!	13:59	14:07	#REF!	31	2	2	2	2	1	1	2	4	2	2	3	2	35.3	10	11.8	25.9	1.08	5.665	142	2019-04-05 14:10:00	35	2.9	10.4	31.8	0.96	2.902	406	2	2		2		2	1	2	5	1	6
129	1	#REF!	#REF!	09:48	10:09	#REF!	34	1	1	5	1	1	1	1	1	1	1	4	2	35.1	15	11.6	31.3	1.06	1.202	316	2019-04-08 10:10:00	34.8	5.7	13.2	34.9	1.2	0.449	431	2	2		2		1	0	1	1	0	0
130	1	#REF!	#REF!	07:25	07:37	#REF!	14	1	1	5	1	1	1	2	3	2	2	3	2	34.2	5.9	11.7	26.6	1.07	2.135	449	2019-04-18 08:10:00	35	2.3	12.4	31.7	1.13	2.328	493	2	2		2		1	0	1	2	0	2
131	2	#REF!	#REF!	10:18	10:28	#REF!	44	2	2	2	1	2	1	2	4	2	2	2	2	34.1	11.9	14.1	39.3	1.28	5.61	152	2019-04-16 10:58:00	35	5.1	13	36	1.18	1.785	236	2	2		2		2	1	2	5	1	6
132	1	#REF!	#REF!	07:44	07:09	#REF!	19	1	1	2	1	1	1	1	1	1	1	0	2	35.4	5.4	10.4	23.6	0.96	4.142	263	2019-04-18 07:10:00	34.8	1	9.9	30.8	0.91	0.213	375	2	2		2		1	0	1	1	0	0
133	1	#REF!	#REF!	19:59	19:27	#REF!	9	6	2	5	2	1	1	2	3	2	2	0	2	36.9	6.5	13.1	26	1.19	3.071	259	2019-05-05 19:48:00	35	1.2	13.3	31	1.21	1.205	428	2	2		2		2	1	2	5	1	6
134	1	#REF!	#REF!	13:15	13:35	#REF!	50	6	2	2	1	2	1	2	4	2	1	8	2	36.4	9.2	12.6	34.7	1.15	18.614	236	2019-05-16 14:00:00	35	4.1	13.5	34.2	1.23	13.497	226	2	2		2		2	1	2	5	1	6
135	1	#REF!	#REF!	06:22	06:17	#REF!	24	1	1	1	2	1	1	1	1	1	1	0	2	35.4	14.9	11.5	28.8	1.05	1.254	302	2019-06-22 06:30:00	35	1.6	12.6	28.7	1.15	0.356	404	2	2		2		1	0	1	1	0	0
136	1	#REF!	#REF!	04:31	04:07	#REF!	20	1	1	2	2	1	1	1	1	1	1	0	2	36.3	12.1	10.6	30.3	0.97	0.436	288	2019-07-04 04:10:00	35	1.7	12	36.2	1.1	0.135	541	2	2		2		1	0	1	1	0	0
137	2	#REF!	#REF!	22:19	22:38	#REF!	64	6	2	2	1	1	1	2	4	2	2	5	2	35	9.7	15	48.7	1.36	6.46	180	2019-07-08 22:44:00	35	3.6	15.8	55.6	1.43	6.812	334	2	2		2		2	1	2	5	1	6
138	1	#REF!	#REF!	08:32	08:57	#REF!	37	6	2	5	1	1	1	2	3	2	2	4	2	35.7	5.6	32.6	68.9	2.86	2.981	182	2019-07-15 09:00:00	35	3	32.7	79.5	2.87	3.218	183	2	2		2		2	1	2	5	1	6
139	1	#REF!	#REF!	23:04	23:36	#REF!	84	4	2	5	2	1	1	1	1	1	1	5	2	34	15	11	46.7	1.01	7.893	154	2019-08-11 23:50:00	35	2.9	11.9	39.7	1.09	11.832	374	2	2		2		2	1	2	5	1	6
140	2	#REF!	#REF!	17:17	17:09	#REF!	17	1	1	2	1	1	1	1	1	1	1	0	2	35	15	11.1	22.7	1.02	1.352	313	2018-12-09 18:00:00	35	1.3	12.2	35	1.12	1.352		2	2		2		1	0	1	1	0	0
141	2	#REF!	#REF!	10:39	10:09	#REF!	6	6	2	3	2	1	1	2	6	2	2	0	2	36	10.4	9.8	29.5	0.9	1.078	428	2018-12-11 11:00:00	34.6	2.2	11.2	26.3	1.03	0.988		2	2		2		1	0	1	1	0	0
148	1	64	09:18:00	09:53:00	10:02:00	00:44:00	44	1	1	1	1	2	1	2	3	2	2	3	2	36.1	18.2	12.1	53.3	1.03	3.34	408	24	33.2	2.1	12.5	29.1	1.07	11.239	381				2		2	1	2	5	1	6
149	1	53	13:48:00	13:50:00	13:55:00	00:07:00	7	1	1	1	1	1	1	2	3	2	2	2	2	36.2	16.1	14	30.8	1.19	2.659	1004	23	33.2	1.1	12.7	27.9	1.08	1.179	859				2		2	1	2	5	1	6
150	1	67	04:14:00	04:43:00	04:51:00	00:37:00	37	1	1	1	2	2	1	1	3	2	1	3	2	36.2	16.7	15.1	111	1.29	58.731	137	23	33.8	2.2	12.1	34.6	1.03	3.232	420	Y			2		2	1	2	5	1	6
151	2	52	01:55:00	02:22:00	02:12:00	00:17:00	17	6	2	2	2	2	1	2	3	2	2	0	2	36.2	14.8	11.1	29	0.95	0.7804	294	24	33.2	0.6	11.7	29.3	1	0.4812	456				2		1	0	1	3	1	4
152	2	44	14:45:00	15:06:00	14:47:00	00:02:00	2	1	1	3	1	1	1	2	4	2	2	1	2	36.8	3.6	13.9	28.8	1.19	0.623	615	24	37.2	0.7	15	29.2	1.28	0.765	678				2		1	0	1	1	0	0
153	1	83	11:50:00	12:29:00	12:08:00	00:18:00	18	1	1	3	1	1	1	2	4	2	2	10	2	36.6	9.2	13.2	32.4	1.13	7.675	429	24	33.1	0.8	11.2	31.4	0.96	3.164	487				2		1	0	1	4	1	5
154	1	75	08:27:00	08:49:00	08:55:00	00:28:00	28	1	1	2	1	2	1	2	3	2	2	3	2	36	11.3	20	33	1.7	9.106	370	24	33.6	2	24	35.9	2.04	1.764	451				2		2	1	2	5	1	6
155	2	79	16:24:00	16:25:00	16:36:00	00:12:00	12	1	1	1	1	1	1	2	4	2	1	3	2	36.3	10.5	15	48.1	1.28	9.332	365	26	33.6	3.9	12.8	35.4	1.09	13.158	438				1	4	1	0	1	4	1	5
156	1	53	21:45:00	22:10:00	22:04:00	00:19:00	19	1	1	2	1	2	1	1	2	1	1	0	2	36.3	11.4	11.8	33.9	1.01	10.946	379	24	36.4	1.2	12.8	40.6	1.09	0.802	447				2		1	0	1	3	1	4
157	1	55	12:50:00	13:36:00	13:39:00	00:49:00	49	1	1	2	1	2	1	2	4	2	2	3	2	36	11.5	14.1	54.1	1.2	3.189	409	24	33	1.3	14.2	32.5	1.21	3.604	465				2		2	1	2	5	1	6
158	1	52	04:00:00	04:37:00	04:27:00	00:27:00	27	1	1	2	2	2	1	1	2	1	1	0	2	36	10.8	12.6	33.6	1.08	3.627	268	24	33.7	2.3	13.4	29.3	1.14	1.154	448				2		1	0	1	1	0	0
159	1	72	00:15:00	00:55:00	00:58:00	00:43:00	43	1	1	2	1	2	1	1	2	1	1	1	2	36	10.3	26	35.5	2.2	2.823	336	24	33.1	1.9	46.1	46.9	3.89	0.848	386				2		1	0	1	4	1	5
161	2	42	07:00:00	07:47:00	07:55:00	00:55:00	55	1	1	2	1	1	1	2	4	2	2	3	2	36	19.5	14.2	102.1	1.21	0.653	303	27	32.9	1.5	13.9	25.9	1.19	0.124	363				1	4	2	1	2	5	1	6
162	2	76	19:45:00	20:14:00	19:58:00	00:13:00	13	1	1	2	1	1	1	1	2	1	1	0	2	36.4	5.1		46.6	1.13	0.217	338	24	34.2	0.7		84.7	1.18	0.617	341				2		2	1	1	2	0	2
163	1	67	18:03:00	18:26:00	18:41:00	00:38:00	38	1	1	1	1	1	1	1	2	1	1	5	2	36	15.8		43.2	1.09	15.88	356	24	33.2	7.8		28.9	1.16	17.448	428				1	4	2	1	2	5	1	6
164	1	53	10:13:00	10:43:00	10:25:00	00:12:00	12	1	1	2	2	2	1	2	3	2	2	0	2	36.4	6.5	11.3	33.4	0.97	18.494	424	23	34.2	2	12.7	34.4	1.08	7.734	607				2		1	0	1	3	1	4
165	1	100	13:00:00	13:30:00	13:46:00	00:46:00	46	1	1	2	1	2	1	2	3	2	2	5	2	36.5	15.7	14.7	45.4	1.24	15.858	389	24	33.7	3.3	15	28.2	1.27	11.596	413				2		2	1	2	5	1	6
166	2	55	15:46:00	16:08:00	16:15:00	00:29:00	29	1	1	2	1	1	1	2	4	2	2	3	2	35.9	23.2	15.8	127	1.33	2.052	378	12	33.3	7.3	16.5	40.9	1.39	7.602	374				2		2	1	2	5	1	6
167	1	62	17:11:00	17:30:00	17:43:00	00:32:00	32	1	1	3	1	1	1	1	2	1	1	5	2	36	12.6	12.3	45.2	1.05	1.512	317	24	33.2	1.7	13.4	41.3	1.14	3.293	429				2		1	0	1	4	1	5
169	1	80	06:10:00	06:41:00	06:25:00	00:15:00	15	1	1	1	2	1	1	2	3	2	2	0	2	36.6	5	14	42.6	1.23	10.089	322	24	33	2.8	15.6	35.4	1.31	1.935	387				2		1	0	1	4	1	5
170	2	81	09:46:00	10:08:00	10:23:00	00:37:00	37	1	1	1	1	1	1	0	4	2	2	5	2	36	7.7	19.5	34.8	1.62	2.649	395	24	32.9	3.1	18.7	32.6	1.56	1.221	384				2		2	1	2	5	1	6
171	2	48	23:24:00	23:55:00	23:58:00	00:34:00	34	2	2	2	2	1	2	2	3	2	2	3	2	36.3	16.1	16.1	85.4	1.43	17.52	234	24	34.5	3.5	17.7	54.3	1.69	4.52	317.1	N	1	3,4	2	0	2	1	2	5	1	6
172	1	23	19:52:00	20:16:00	20:25:00	00:33:00	33	3	2	2	2	1	1	2	4	2	2	3	2	36.5	34.9	16.1	47.4	1.43	4.19	212	24	34.9	2.8	15.4	42.9	1.37	11.57	382	N	2	0	2	0	2	1	1	5	1	6
173	1	70	10:17:00	11:49:00	10:45:00	00:28:00	28	2	2	2	1	1	1	2	4	2	2	1	1	36.7	6.5	14.3	51.4	1.27	91.36	185	22	34	3.4	11.6	30.1	1.03	1.7	422	N	1	4	2	0	1	0	1	4	1	4
175	1	70	10:23:00	10:58:00	10:50:00	00:27:00	27	1	1	2	1	1	1	1	2	1	1	0	2	36.1	7.5	11.6	27.9	1.03	6.39	255.1	26	33.5	0.8	11.7	29.4	1.04	4.17	301	N	2	0	2	0	2	1	2	5	1	6
176	1	51	02:03:00	03:18:00	02:25:00	00:22:00	22	1	1	1	2	1	1	1	2	1	1	1	2	36.6	8.8	10.5	27.4	0.93	13.07	240	24.5	34.5	0.8	11.5	34.5	1.02	5.01	252.4	N	1	3	2	0	1	0	1	1	0	1
177	2	78	18:32:00	19:54:00	18:45:00	00:13:00	13	1	1	4	1	1	0	0	2	1	1	1	2	36.2	13	12.9	30.6	1.14	8.94	208.3	24	34.5	4.1	11.2	29.2	0.99	4.02	213.3	N	1	1,3	2	0	1	0	1	2	0	2
178	1	72	15:27:00	15:54:00	15:34:00	00:07:00	7	2	2	3	1	1	0	0	4	2	2	2	2	36.1	1.8	11	22.2	0.97	3.36	231	24	34.1	0.9	11.9	36.4	1.55	2.87	252	N	2	0	2	0	1	0	1	2	0	2
179	1	56	03:18:00	03:52:00	03:40:00	00:22:00	22	2	2	2	2	1	1	2	3	2	2	0	2	36.3	10.5	11.7	28.1	1.04	1.48	267	24	33	4.1	11.7	30.8	1.07	1.51	297.9	N	2	0	2	0	1	0	1	4	1	5
181	1	68	10:20:00	11:24:00	10:45:00	00:25:00	25	1	1	1	1	1	1	1	2	1	1	0	2	35.9	10	12.1	26.8	1.07	42.17	249	24	34.9	0.8	12.1	25.6	1.07	18.71	261.2	N	1	3	2	0	1	0	1	1	0	2
182	1	75				00:00:00															14.5	13.4	25.8	1.19	1.35				1.5	17.7	36.6	1.57	4.52					2		2	1	2	5	1	6
184	2	67	00:43:00	01:50:00	01:05:00	00:22:00	22	2	2	3	2	1	2	2	2	1	4	5	2	36.4	4.5	17.9	66.9	1.58	35.15	435	25	34.8	2.4	13.8	39	1.22	19.37	496	N	2	0	2	0	2	1	2	5	1	6
185	2	49	14:13:00	14:48:00	14:27:00	00:14:00	14	2	2	1	2	2	1	2	3	2	2	1	2	36.2	11.8	13.1	25.2	1.17	10.9	162	24	34	3.2	19.1	54	1.69	2.79	1100	N	2	0	2	0	1	0	1	4	1	5
186	1	61	14:10:00	15:57:00	14:34:00	00:24:00	24	1	1	2	2	1	1	1	2	1	1	2	2	36.4	4.3	12.2	25.4	1.08	11.38	359	22	34.5	1.2	12.8	56	1.13	1.54	361	N	1	3,4	2	0	1	0	1	1	0	1
187	1	75	14:46:00	15:21:00	15:15:00	00:29:00	29	1	1	1	2	2	2	2	3	2	2	1	2	37	4.5	13.1	27.6	1.17	5.92	550	25	33.9	3.7	14.4	54.8	1.29	11.73	596	N	1	3	2	0	2	1	1	5?	1	6
188	1	77	07:20:00	08:06:00	08:16:00	00:56:00	56	1	1	1	2	2	1	1	2	1	1	2	2	36.1	16	13.9	29.9	1.23	15.3	283	23	34	1.4	15.4	41.9	1.35	10.7	361.8	N	1	3	2	0	2	1	2	5	1	6
189	2	77	11:19:00	11:52:00	11:28:00	00:09:00	9	1	1	4	2	1	1	1	2	1	1	1	2	36.5	5.5	11.3	20.8	1	5.54	237	20	35.1	2.1	12.6	57	1.12	3.85	252.2	N	1	3	2	0	1	0	1	2	0	2
190	1	41	11:23:00	11:55:00	11:44:00	00:21:00	21	1	1	1	1	1	1	1	2	1	1	2	2	36.5	14.2	13.6	27.8	1.2	8.19	186	20	34.5	2.5	13.8	61.1	1.22	4.07	208.5	N	1	3	2	0	1	0	1	1	0	1
192	1	72	20:17:00	20:31:00	20:40:00	00:23:00	23	1	1	2	1	2	2	2	1	1	2	2	2	36.2	9.3	12.6	22.6	1.12	9.32	524	23	34.1	4.5	24.5	106.2	2.17	4.89	496.1	N	1	3,4	2	0	2	1	2	5	1	6
194	2	20	08:38:00	09:02:00	09:15:00	00:37:00	37	2	2	2	2	1	1	2	3	2	2	2	2	36.7	18	19.3	30.1	1.73	84.68	241	26	34.1	3.5	15.5	43.2	1.37	12.65	328.2	N	2	0	2	0	2	1	2	5	1	6
197	1	50	15:14:00	18:15:00	16:04:00	00:50:00	50	4	2	1	2	2	1	2	3	2	2	3	2	35.8	8.7	14.9	29.9	1.32	101.7	440	24	33.1	2	18	37.4	1.61	91.6	459	N	2	0	2	0	2	1	2	5	1	6
198	1	68	14:52:00	15:53:00	16:02:00	01:10:00	70	6	2	1	2	2	1	1	2	1	1	2	2	36	15	17.3	58.7	1.54	111.2	172	23	34	12.9	20.2		1.79	127	163	N	2	0	2	0	2	1	2	5	1	6
199	2	52	08:22:00	09:46:00	09:05:00	00:43:00	43	1	1	1	2	2	1	2	3	2	1	3	2	36.6	13.9	16.1	32.5	1.43	102.3	158	25	34.1	1.1	13.5	37.9	1.2	119	229	N	2	0	2	0	2	1	2	5	1	6
200	2	21	22:22:00	01:00:00	23:01:00	00:39:00	39	2	2	1	2	1	1	2	3	2	2	2	2	36	7.9	21.3	37.6	1.88	123.9	141	26	33.1	4.7	17.8	43.8	1.56	121.1	206	N	2	0	2	0	2	1	2	5	1	6
202	1	81	11:27:00	12:12:00	11:40:00	00:13:00	13	1	1	1	1	1	1	1	2	1	1	0	1	36	5.4		64.1	5.72	8.16	188	24	34.4	3.2		83	7.63	4.01	201.4	N	1	3	2	0	1	0	1	1	0	2
203	2	62	12:24:00	13:38:00	12:50:00	00:26:00	26	1	1	3	1	1	1	1	1	1	1	7	2	36	13.7	12.8	26	1.14	35.04	323	24	34.4	1.2	13.6	29.1	1.19	6.52	361.5	N	2	0	2	0	1	0	1	2	0	2
